# Supplementary material for: Fitness Costs of Two Maize Lepidopteran Pests Fed on Bacillus thuringiensis (Bt) Diets Enriched with Vitamins A and C
Source: Insects. 2021 Aug 11;12(8):718. doi: 10.3390/insects12080718 (PMC8396949; doi:10.3390/insects12080718)
Supplement: Supplementary file 1 [file insects-12-00718-s001.zip]

Archive with 1 entries (1 files):
- insects-1275377-supplementary.pdf
